# Supplementary material for: Substantially Improved Electrofusion Efficiency of Hybridoma Cells: Based on the Combination of Nanosecond and Microsecond Pulses
Source: Bioengineering (Basel). 2022 Sep 7;9(9):450. doi: 10.3390/bioengineering9090450 (PMC9495357; doi:10.3390/bioengineering9090450)
Supplement: Supplementary file 1 [file bioengineering-09-00450-s001.zip]

Archive with 1 entries (1 files):
- bioengineering-1862644 supplementary for conversion.pdf
